# Supplementary material for: Bioengineering developmentally inspired matrix vesicles as designer nanotherapeutics for bone regeneration
Source: Regen Biomater. 2026 Apr 20;13:rbag075. doi: 10.1093/rb/rbag075 (PMC13198379; doi:10.1093/rb/rbag075)
Supplement: rbag075_Supplementary_Data [file rbag075_supplementary_data.zip]

Archive with 1 entries (1 files):
- rb-2025-777-33-40.pdf
